# Supplementary material for: Comparison between Nanoparticle Encapsulation and Surface Loading for Lysosomal Enzyme Replacement Therapy
Source: Int J Mol Sci. 2022 Apr 6;23(7):4034. doi: 10.3390/ijms23074034 (PMC8999373; doi:10.3390/ijms23074034)
Supplement: Supplementary file 1 [file ijms-23-04034-s001.zip]

Archive with 1 entries (1 files):
- ijms-1629955-supplementary(1).pdf
